# Supplementary material for: Identifying targets for increased biogas production through chemical and organic matter characterization of digestate from full-scale biogas plants: what remains and why?
Source: Biotechnol Biofuels Bioprod. 2022 Feb 10;15:16. doi: 10.1186/s13068-022-02103-3 (PMC8830174; doi:10.1186/s13068-022-02103-3)
Supplement: Supplementary file 1 — Additional file 1. Results from the chemical analyses for all sampling points [file 13068_2022_2103_MOESM1_ESM.xlsx]

## Sheet: Additional file 1
Plant	Sample point	TS (%)	VS (%)	Volume reduction (%)	Protein adj g/kg	New protein in biomass from degr of VS (g)	Protein minus biomass (g)	Prot deg minus biomass (%)	Xylos adj (g/kg)	Xyl deg adj (%)	Mannose adj (g/kg)	Mannose deg adj (%)	Glucose adj (g/kg)	Glucose deg adj (%)	Galactose adj (g/kg)	Galactose deg adj (%)	Arabinose adj (g/kg)	Arabinose deg adj (%)	Kjeldahl N (g/kg)	Ammonium-N (g/kg)	Ammonia-N (g/kg)	N-Mineralization	Fat adj. (g/kg)	Fat degr adj (%)	C/N ratio	Fe/S ratio	Cellulose adj (g/kg)	Hemicellulose adj (g/kg)	Free sugars adj (g/kg)	Lignin adj (g/kg)	pH	DOC (mmol/l)	Acetic (mmol/l)	Prop (mmol/l)	Isobut (mmol/l)	Butyric (mmol/l)	Isoval (mmol/l)	nValeric (mmol/l)	Isocapr (mmol/l)	Ncapr (mmol/l)	Heptaonic (mmol/l)
FW1	Substrate mixture	13.1	91.4		26.7				1.7816		4.8863		33.536		5.0697		1.179		5.1	0.83					16.6667	1.41667	15.0123	12.576	18.8643	9.09169	4.54		42.38	7.6	0.2 < 0.6	4.91	0.6	1.18	0.2 < 0.6	0.2 < 0.6	0.2 < 0.6
FW1	Digester	5.3	73.6	0.0823647	21.2084	4.19694	16.8016	0.370727	0.554435	0.688799	0.544708	0.888523	2.81108	0.916177	0.437712	0.913661	0.199402	0.830872	7.875	3.375	0.33464	0.323175	3.30349	0.913521	6.66667	1.63636	2.74028	3.06398	-1.25692	4.89536	7.79		1.16	< 0.2	< 0.2	< 0.2	< 0.2	< 0.2	< 0.2	< 0.2	< 0.2
FW1	Postdigester	4.3	71.5	0.0919537	11.8954	4.59081	7.07506	0.735016	0.402174	0.774263	0.300654	0.93847	1.63212	0.951332	0.308463	0.939156	0.14447	0.877464	5.7	3.6	0.3514	0.485965	1.45287	0.961967	6.57534	1.36364	1.72279	2.34276	-1.27766	4.32934	7.81		0.49	< 0.2	< 0.2	< 0.2	< 0.2	< 0.2	< 0.2	< 0.2	< 0.2
FW2	Substrate mixture	6	81.4		16.25				0.78		0.222		2.7		0.372		0.366		4.6	2					12	0.780822	3.74274	4.32	-3.62274	2.01726	5.39	753.16	58.85	22.68	2.56	26.17	4.16	16.14	0.2 < 0.6	24.21	3.74
FW2	Digester	3.9	66.7	0.0218522	11.0531	1.16977	9.82481	0.395396	1.11773	0	0.202183	0.0892651	2.28505	0.153685	0.328071	0.118089	0.579846	0	5.4	3.6	0.308681	0.296296	15.4547	0.12189	8.07692	1	2.55547	3.28071	-1.3233	1.4119	7.86	264.93	19.2	1.89	< 0.2	< 0.2	< 0.2	< 0.2	< 0.2	0.2 < 0.6	< 0.2
FW2	Postdigester	3.8	65.5	0.022869	9.77131	1.22596	8.48405	0.477905	1.08794	0	0.178229	0.197168	2.10904	0.218874	0.3119	0.161559	0.534686	0	6.2	3.8	0.347005	0.290323	2.34511	0.866755	8.16327	1	10.4375	3.49031	-9.70603	2.26128	7.89	287.55	2.77	< 0.2	< 0.2	< 0.2	0	< 0.2	0	< 0.2	< 0.2
FW3	Substrate mixture	11.6	90		15				1.624		4.234		30.972		2.146		0.7424		2.9	0.5					18.0769	0.354839					4.21	1491	41.28	1.14	< 0.2	1.58	< 0.2	< 0.2	< 0.2	0.2 < 0.6	< 0.2
FW3	Digester	4.1	69.6	0.0782062	11.5224	3.90478	7.4224	0.505173	0.400612	0.753318	0.513992	0.878604	2.1958	0.929104	0.423288	0.802755	0.158733	0.78619	4.4	2.4	0.100471	0.431818	2.85756		7.24638	1.66667					7.5	184.1	0.43	< 0.2	< 0.2	< 0.2	< 0.2	< 0.2	< 0.2	< 0.2	< 0.2
FW3	Postdigester	3.8	67.9	0.0810809	7.44324	4.0345	3.20702	0.786199	0.27586	0.830136	0.303795	0.928249	1.50151	0.95152	0.33173	0.845419	0.115232	0.844784	3.8	2.5	0.134177	0.526316	2.20541		7.04225	1.69231					7.67	42.6	0.2	0	0	< 0.2	< 0.2	0	< 0.2	< 0.2	< 0.2
FW-TD	Substrate mixture	23.634	80.8		37.518				6.90113		11.6752		70.4293		4.37229		2.17433		6.942	0.936					21.3636	0.407407	21.7433	26.2337	47.5752	16.3075			71.5493	7.1032	0.2 < 0.6	5.36048	0.606508	1.0233	0.2 < 0.6	0.979413
FW-TD	Digester	11.6	66.6	0.136107	21.079	6.21109	14.5574	0.61199	1.7537	0.745882	1.50317	0.871251	8.20733	0.883467	0.751587	0.828102	0.410868	0.811037	7.7	3.8	0.741357	0.371948	4.14669	0.877505	13.2258	0.625	9.72053	7.91672	-5.01058	12.5265	7.79	626.3	9	99	2.5	2.3	1	0.2 < 0.6	0.2 < 0.6	< 0.2	< 0.2
AW1	Starch slurry	7.4	97.4		14.4				4.1144		1.2358		32.338		1.0656		3.33		2.7	0.39					14.3333	0.0724138					3.26	1671.8	123.13	7.12	< 0.2	< 0.2	< 0.2	< 0.2	< 0.2	< 0.2	< 0.2
AW1	Cereals	89.3	95.1		81.9				35.72		1.2502		571.52		5.4473		16.074		15	1.9					35.8333
AW1	Silage	88.2	95.9		33.5				185.22				308.7						5.9	0.54					73.3333
AW1	Substrate mixture	23.758	95.7325		26.932				13.4255		1.23837		134.918		2.02703		6.01596		4.978	0.6648
AW1	Digester	10	88.2	0.152851	11.0976	7.63614	3.0797	0.885649	16.35	0	0.177901	0.856343	16.7735	0.875676	0.864092	0.573716	2.1094	0.649366	4.5	2.4	0.117185	0.3856	2.96502		23.1579	1.83784				8.64092	7.57	73.84	2.23	< 0.2	< 0.2	< 0.2	0	< 0.2	< 0.2	< 0.2	< 0.2
AW1	Postdigester	7.2	86	0.178422	7.72283	8.82846	0	1	9.22796	0	0.0887304	0.928349	10.2336	0.92415	0.556044	0.725686	1.36053	0.773846	3.8	2.3	0.0771458	0.430316	0.410789		21.4286	1.82222				7.3942	7.5	79.29	0.68	< 0.2	< 0.2	< 0.2	< 0.2	< 0.2	< 0.2	< 0.2	< 0.2
AW2	Substrate mixture	19	95.6		12.6566				17.157		0.342		100.32		1.292		3.743		2.3012	0.27719					43	0.046875
AW2	Digester	8.6	81.8	0.113779	12.7616	5.96481	6.49853	0.48655	4.34425	0.746794	0.563991	0	7.69771	0.923268	0.632584	0.510384	1.42522	0.619231	5.6	3.3	0.0925883	0.539787			12.4324	1.2					7.32	97.71	4.93	< 0.2	< 0.2	< 0.2	< 0.2	< 0.2	< 0.2	< 0.2	0
AW2	Postdigester	6.3	77.3	0.135537	12.9669	6.97708	5.64102	0.554302	3.67068	0.786053	0.130707	0.617816	4.94508	0.950707	0.501043	0.612196	0.800579	0.786113	4.8	2.4	0.200759	0.442252			10.6818	1.20635					7.82	77.07	0.26	< 0.2	0	< 0.2	0	< 0.2	< 0.2	0	0
AWM	Manure slurry	10.3	81.3		12.5				3.8213		0.412		13.39		0.6798		1.6068		4.8	2.8					13.4211	0.135556				5.27731	6.49	665.3	150.7	48.8	3.9	26.6	4.8	4.4	0.9	2.2	0.2 < 0.6
AWM	Cereals	46.6	90.1		73.1				33.9248		1.2116		171.022		4.8464		12.6752		14	2.3			34.5		15.3571	3.50649
AWM	Substrate mixture	15.382	85.0324		20.984				8.03579		0.523944		35.4585		1.26312		3.15638		6.088	2.73
AWM-A	Digester	7.3	74.1	0.087182	19.443	4.07099	15.1685	0.27714	5.2309	0.349049	0.179916	0.656611	7.52984	0.787644	0.639703	0.493555	1.09949	0.651661	5.4	2	0.181971	-0.135185	2.64717		13.6364	1.10714	9.82909	9.66218	-4.81142	7.89601	7.86	109.4	3.29	< 0.2	< 0.2	< 0.2	< 0.2	0	< 0.2	< 0.2	0
AWM-B	Digester B	7.4	74.2	0.0861961	15.9916	4.03108	11.7589	0.439624	4.21958	0.474902	0.561258	0	7.50599	0.788316	0.561258	0.555659	1.33214	0.577952	6.2	3.4	0.255806	0.108065			13.1429	1.15789					7.77	95.3	0.93	< 0.2	< 0.2	< 0.2	0	< 0.2	0	0	0
WWTP1	Substrate mixture	5.6	82.3		17.784				1.2432		0.5544		8.176		0.364		0.2408		3.4998	0.66						4.67532					6.15	95.41	10.56	5	0.2 < 0.6	2	0.2 < 0.6	0.2 < 0.6	< 0.2	< 0.2	< 0.2
WWTP1	Digester	3.2	66.5	0.0247934	8.58182	1.26678	7.2517	0.592235	0.361997	0.708819	0.449375	0.189439	2.14389	0.737782	0.390083	0	0.168516	0.300184	2.8	1.4	0.150377	0.264286				4.78571					7.94	134.02	0.15	< 0.2	< 0.2	< 0.2	< 0.2	< 0.2	< 0.2	< 0.2	< 0.2
WWTP2	Primary sludge	3.1	85.9		5.7				1.4012		0.5022		9.362		0.2077		0.2108		1.1	0.19					14.8387	4.72973				2.48469	6.01	43.56	5.36	2.92	< 0.2	0.6	< 0.2	< 0.2	< 0.2	< 0.2	< 0.2
WWTP2	Activated sludge	4.1	75.2		12.8				0.1394		0.1968		1.0209		0.3977		0.0984		2.5	0.46					6.41791	9.58763				0.282147	6.51	28.2	0.78	0.2 < 0.6	< 0.2	< 0.2	< 0.2	0	0	< 0.2	< 0.2
WWTP2	Grease sludge	4.5	96		3.1				0.081		0.144		2.538		0.099		0.0225		0.64	0.15					11.3043	0.526316				0.437403	4.35	200.3	12.01	10.17	0.2 < 0.6	5.03	0.2 < 0.6	2.83	< 0.2	0.2 < 0.6	< 0.2
WWTP2-A	Substrate mixture A	3.23	84.1343		6.623				1.23717		0.462498		8.27766		0.2324		0.196188		1.282	0.2251							2.17811	3.17929	5.04851	2.28122
WWTP2-B	Substrate mixture B	3.332	85.4113		6.344				1.14417		0.436896		7.81515		0.221804		0.182248		1.282	0.2251							2.10968	3.1574	4.53318	2.18993
WWTP2-A	Digester	1.6	64.5	0.016565	4.32711	0.851317	3.43323	0.48162	0.163644	0.867727	0.191967	0.584935	0.860702	0.896021	0.179379	0.228147	0.0881158	0.550861	1.5	0.8	0.0160846	0.383267	0.491717	0.855928	8.30189	6.83333	0.87785	1.63644	-1.03048	1.2149	7.2	5.32	0.15	< 0.2	< 0.2	< 0.2	< 0.2	< 0.2	< 0.2	< 0.2	< 0.2
WWTP2-B	Digester B	1.7	65.7	0.0166022	3.34355	0.873753	2.42611	0.617574	0.163834	0.856809	0.195598	0.552301	0.807468	0.896679	0.187239	0.155836	0.0852606	0.532173	1.4	0.85	0.0239415	0.446357	0.491699	0.889951	7.92453	6.75	0.778566	1.65506	-0.994225	1.12726	7.35	2.73	0.18	< 0.2	< 0.2	< 0.2	< 0.2	< 0.2	< 0.2	< 0.2	< 0.2
	Numbers marked in read were negative values, which were set to zero for the cluster analysis
