# Supplementary material for: Identifying targets for increased biogas production through chemical and organic matter characterization of digestate from full-scale biogas plants: what remains and why?
Source: Biotechnol Biofuels Bioprod. 2022 Feb 10;15:16. doi: 10.1186/s13068-022-02103-3 (PMC8830174; doi:10.1186/s13068-022-02103-3)
Supplement: Supplementary file 4 — Additional file 4. Pearson coefficients for significant correlations of selected parameters [file 13068_2022_2103_MOESM4_ESM.xlsx]

## Sheet: Blad1
Additional File 4
Pearson coefficients for significant correlations of selected parameters related to degraded organic fractions, enzyme activity and elemental composition in the main digesters of the biogas plants. Numbers in blue are significant at p < 0.05 and in green at p < 0.01, non-significant coefficients are not shown.
	n = 10	n = 10	n= 10	n= 10	n = 8	n = 8	n = 8	n = 10	n = 10	n = 10	n = 10	n = 10	n = 10
Parameter	VS reduction	Glucose deg	Galactose deg	Arabinose deg	Protease act	Cellulase act	Lipase act	OLR.D	Acetate	Viscosity 20/s	Viscosity 100/s	RMP Nml/g VS	RMP Nml/kg
VS deg (kg/d)			0.79		0.73	0.93						0.65	0.67
OLR digester			0.66		0.74	0.88						0.74	0.74
OLR.tot												0.67	0.78
TS								0.79				0.67	0.94
VS						0.87				0.78	0.74
Galactose g/kg						0.79						0.66	0.92
Galactose deg	0.81			0.85
Glucose g/kg						0.8							0.86
Glucose deg	0.82			0.86
Mannose deg	0.685565		0.7	0.76
Arabinos g/kg										0.78	0.74		0.64
Arabinos deg	0.92	0.86	0.85				0.74
Xylose deg						-0.73
Fat							0,87		0.95
Protein			0.74					0.64				0.72	0.86
Kjeldahl-N			0.74	0.73	0.84							0.83	0.78
NH4+ g/kg				0.75	0.9				0.65			0.76
NH3+ g/kg							0.79						0.65
Co mg/kg	0.714143		0.72
Ca mg/kg
Ni mg/kg	0.707107		0.66
Fe mg/kg							-0,7					-0.8	-0.77
K mg/kg					0.74					0.79	0.82
Mg mg/kg										0.7	0.75		0.65
Na mg/kg			0.7	0.73
Mn mg/kg										0.86	0.9
V							-0.74					-0.79
W												-0.71
Cellulase act /g VS	0.781025		0.9			0.77
Protease act /g VS				0.79			0.75
EPSc					0.87								0.66
EPSp										0.63	0.69
EPStot											0.68
SMPc	0.728011		0.7
DOC							0.84						0.67
Cellulose act								0.88
Lipase act												0.83
Acetate												0.79
Viscosity 20s													0.65
Viscosity 100s													0.76
Sb													0.8
