# Supplementary material for: Identifying targets for increased biogas production through chemical and organic matter characterization of digestate from full-scale biogas plants: what remains and why?
Source: Biotechnol Biofuels Bioprod. 2022 Feb 10;15:16. doi: 10.1186/s13068-022-02103-3 (PMC8830174; doi:10.1186/s13068-022-02103-3)
Supplement: Supplementary file 6 — Additional file 6. List of elements analysed (ICP-AES, ICP-MS) for elemental composition of substrate, digestate and post-digestates [file 13068_2022_2103_MOESM6_ESM.xlsx]

## Sheet: Additional File 6
Additional file 6 - List of elements analysed (ICP-AES, ICP-MS) for elemental composition of substrate, digestate and post-digestates
	Analysis	Unit	Measurement uncertainty (%)
	Total solids (TS)	%	10
	Volatile solids (VS)	% Ts	10
	Kjeldahl - N	mg/kg	10
	Ammonium-N	mg/kg	20
	Crude protein (Nx6.25)	%	20
	Xylose	g/kg Ts	15
	Mannose	g/kg Ts	10
	Glucose	g/kg Ts	5
	Galactose	g/kg Ts	10
	Arabinose	g/kg Ts	10
	Aluminum Al	mg/kg Ts	20
	Antimony Sb	mg/kg Ts	20
	Arsenic As	mg/kg Ts	20
	Barium Ba	mg/kg Ts	20
	Lead Pb	mg/kg Ts	25
	Boron B	mg/kg Ts	15
	Phosphorous P	mg/kg Ts	15
	Iron Fe	mg/kg Ts	15
	Cadmium Cd	mg/kg Ts	25
	Calcium Ca	mg/kg Ts	15
	Potassium K	mg/kg Ts	20
	Cobalt Co	mg/kg Ts	20
	Cupper Cu	mg/kg Ts	15
	Chromium Cr	mg/kg Ts	15
	Magnesium Mg	mg/kg Ts	15
	Manganese Mn	mg/kg Ts	15
	Molybdenium Mo	mg/kg Ts	20
	Sodium Na	mg/kg Ts	20
	Nickel Ni	mg/kg Ts	15
	Selenium Se	mg/kg Ts	20
	Silver Ag	mg/kg Ts	20
	Sulphur S	mg/kg Ts	20
	Titanium Ti	mg/kg Ts	15
	Tungsten W	mg/kg Ts	25
	Zinc Zn	mg/kg Ts	25
	Chloride	g/100 g	15
	Vanadium V	mg/kg Ts	20
