# Supplementary material for: Identifying targets for increased biogas production through chemical and organic matter characterization of digestate from full-scale biogas plants: what remains and why?
Source: Biotechnol Biofuels Bioprod. 2022 Feb 10;15:16. doi: 10.1186/s13068-022-02103-3 (PMC8830174; doi:10.1186/s13068-022-02103-3)
Supplement: Supplementary file 7 — Additional file 7. A summary of all parameters that were analysed for each full-scale biogas plant [file 13068_2022_2103_MOESM7_ESM.xlsx]

## Sheet: Blad1
Additional File 7 - A summary of all parameters that were analysed for each full-scale biogas plant
Table 1 A summary of all parameters that were analysed for each full-scale biogas plant. FW = food waste, AW = green agricultural waste, AWM = green agricultural waste and manure, WWTP = wastewater treatment plant. The different sampling points that were included at the sites are shown as S for substrate, D for digester and P for post-digester.
Analysis	FW1			FW2			FW3			FW-TD			AW1			AW2			AWM-A			AWM-B			WWTP1			WWTP2-A			WWTP2-B
Sample points	S	D	P	S	D	P	S	D	P	S	D		S	D	P	S	D	P	S	D		S	D		S	D		S	D		S	D
TS (%)	S	D	P	S	D	P	S	D	P	S	D		S	D	P	S	D	P	S	D		S	D		S	D		S	D		S	D
VS (%)	S	D	P	S	D	P	S	D	P	S	D		S	D	P	S	D	P	S	D		S	D		S	D		S	D		S	D
VS red (%)		D	P		D	P		D	P		D			D	P		D	P		D			D			D			D			D
pH	S	D	P	S	D	P	S	D	P	S	D		S	D	P	S	D	P	S	D		S	D		S	D		S	D		S	D
Protein g/kg	S	D	P	S	D	P	S	D	P	S	D		S	D	P	S	D	P	S	D		S	D		S	D		S	D		S	D
Protein deg (%)		D	P		D	P		D	P		D			D	P		D	P		D			D			D			D			D
Sugars tot (g/kg)	S	D	P	S	D	P	S	D	P	S	D		S	D	P	S	D	P	S	D		S	D		S	D		S	D		S	D
Sugars tot deg (%)		D	P		D	P		D	P		D			D	P		D	P		D			D			D			D			D
Sugars free (g/kg)	S	D	P	S	D	P				S	D			D	P					D					S	D		S	D		S	D
Sugars free deg (%)		D	P		D	P		D	P		D			S	D		D	P		D			D			D			D			D
Fat (g/kg)	S	D	P	S	D	P		D	P	S	D			D	P					D					S	D		S	D		S	D
Fat deg (%)		D	P		D	P					D															D			D			D
Lignin (g/kg)	S	D	P	S	D	P				S	D			D	P					D					S	D		S	D		S	D
Lignin deg (%)		D	P		D	P					D															D			D			D
Kjeldahl-N (g/kg)	S	D	P	S	D	P	S	D	P	S	D		S	D	P	S	D	P	S	D		S	D		S	D		S	D		S	D
NH4-N (g/kg)	S	D	P	S	D	P	S	D	P	S	D		S	D	P	S	D	P	S	D		S	D		S	D		S	D		S	D
NH3 (g/kg)	S	D	P	S	D	P	S	D	P	S	D		S	D	P	S	D	P	S	D		S	D		S	D		S	D		S	D
N-mineraliz. (%)		D	P		D	P		D	P		D			D	P		D	P		D			D			D			D			D
C/N ratio	S	D	P	S	D	P	S	D	P	S	D		S	D	P	S	D	P	S	D		S	D					S	D		S	D
DOC (mmol/L)				S	D	P	S	D	P		D			D	P		D	P		D			D		S	D		S	D		S	D
VFA (mmol/L)	S	D	P	S	D	P	S	D	P		D			D	P		D	P		D			D
Metals (mg/kg)	S	D	P	S	D	P	S	D	P	S	D			D	P	S	D	P	S	D		S	D		S	D		S	D		S	D
EPS (mg/kg)		D	P		D	P		D	P		D			D	P		D	P		D			D			D			D			D
SMP (mg/kg)		D	P		D	P		D	P		D						D	P		D			D			D			D			D
Enzyme act.		D			D			D						D			D			D						D			D
RMP (L/kg*VS)			P			P			P		D				P			P		D						D			D			D
Viscosity (mPa*s)		D	P		D	P		D	P		D			D	P		D	P		D			D			D			D			D
